# Supplementary material for: Genetic Control of the Leaf Angle and Leaf Orientation Value as Revealed by Ultra-High Density Maps in Three Connected Maize Populations
Source: PLoS One. 2015 Mar 25;10(3):e0121624. doi: 10.1371/journal.pone.0121624 (PMC4373667; doi:10.1371/journal.pone.0121624)
Supplement: S1 File — (ZIP) [file pone.0121624.s001.zip]

Archive with 1 entries (1 files):
- S1_File.txt
